# Supplementary material for: Simulating cryo electron tomograms of crowded cell cytoplasm for assessment of automated particle picking
Source: BMC Bioinformatics. 2016 Oct 5;17:405. doi: 10.1186/s12859-016-1283-3 (PMC5050594; doi:10.1186/s12859-016-1283-3)
Supplement: Additional file 1: — The benchmark set of macromolecular complexes. The PDB ID, PDB name, molecular weights, minimum bounding sphere radius, occurrence frequencies and copy numbers for each crowding level of the macromolecular complexes used in this study. (XLSX 10 kb) [file 12859_2016_1283_MOESM1_ESM.xlsx]

## Sheet: Sheet1
PDB ID	PDB Name	Molecular Weight(g/mol)	Minimum Bounding Sphere Radius(nm)	Occurrence Frequency	Copy number (low crowding)	Copy number (medium crowding)	Copy number (high crowding)
1A1S	Ornithine carbamoyltransferase from Pyrococcus furiosus	35098.5	3.9597	0.0604	120	301	482
1EQR	Crystal structure of free aspartyl-tRNA synthetase from Escherichia coli	198064	8.2916	0.0671	134	336	537
1GYT	E. Coli Aminopeptidase A (PEPA)	661785	12.2575	0.0094	19	47	76
1KYI	HslUV (H. influenzae)-NLVS vinyl sulfone inhibitor complex	834906	10.2705	0.0677	136	338	541
1VPX	Crystal structure of transaldolase (EC 2.2.1.2) (TM0295) from Thermotoga maritima	516090	9.0134	0.0469	93	235	375
1W6T	Crystal structure of octameric enolase from Streptococcus pneumoniae	97702.8	4.767	0.0072	15	36	58
2AWB	Crystal structure of the bacterial ribosome from Escherichia coli	4.29342e+06	11.4888	0.0206	41	103	165
2BYU	Small heat shock protein Acr1 from Mycobacterium tuberculosis	148516	6.6332	0.0405	81	203	324
2GLS	Refined atomic model of glutamine synthetase	623833	8.3666	0.0709	142	354	567
2IDB	Crystal Structure of 3-octaprenyl-4-hydroxybenzoate decarboxylase (UbiD) from Escherichia coli	172942	6.6077	0.0715	143	358	572
3DY4	Crystal structure of yeast 20S proteasome in complex with spirolactacystin	705072	9.7921	0.0117	23	58	94
1BXR	STRUCTURE OF CARBAMOYL PHOSPHATE SYNTHETASE COMPLEXED WITH THE ATP ANALOG AMPPNP	644905.85	12.0576	0.0719	144	360	575
1F1B	CRYSTAL STRUCTURE OF E. COLI ASPARTATE TRANSCARBAMOYLASE P268A	103551	6.7334	0.0709	142	354	568
1KP8	Structural Basis for GroEL-assisted Protein Folding from the Crystal Structure of (GroEL-KMgATP)14	810237.09	9.8714	0.036	72	180	287
1QO1	Molecular architecture of the rotary motor in ATP synthase from Yeast mitochondria	448856	10.6771	0.0593	119	297	475
1VRG	Crystal structure of propionyl-CoA carboxylase, beta subunit (TM0716) from Thermotoga maritima	352304.08	6.8439	0.0105	21	52	84
1YG6	ATP-dependent Clp protease	303872	6.8267	0.0313	62	156	250
2BO9	Carboxypeptidase A4 IN complex with latexin	123008.66	6.6997	0.0678	136	340	543
2GHO	Recombinant thermus aquaticus RNA polymerase	333287	7.6688	0.0587	117	293	469
2H12	Structure of Acetobacter aceti citrate synthase complexed with oxaloacetate and carboxymethyldethia coenzyme A (CMX)	298565	7.0397	0.0711	142	356	569
2REC	RecA hexamer model	228099.61	7.0887	0.0486	98	243	389
